# Supplementary material for: Level of traffic stress-based classification: A clustering approach for Bogotá, Colombia
Source: Transp Res D Transp Environ. 2020 Aug;85:102420. doi: 10.1016/j.trd.2020.102420 (PMC7437968; doi:10.1016/j.trd.2020.102420)
Supplement: Supplementary data 1 [file mmc1.xml]

<?xml version="1.0" encoding="UTF-8" standalone="no"?><data:data><datasets><author>amedagli@uniandes.edu.co</author><type>0</type><dataset><value>1</value><reason>The authors do not have permission to share data</reason><comments/></dataset></datasets></data:data>
